# Supplementary material for: The Financial Burden of Surgery for Congenital Malformations—The Austrian Perspective
Source: Int J Environ Res Public Health. 2021 Oct 24;18(21):11166. doi: 10.3390/ijerph182111166 (PMC8582705; doi:10.3390/ijerph182111166)
Supplement: Supplementary file 1 [file ijerph-18-11166-s001.zip]

Archive with 1 entries (1 files):
- ijerph-1401252-SI.pdf
